# Supplementary material for: Genome-Wide Identification of the NAC Gene Family in Zanthoxylum bungeanum and Their Transcriptional Responses to Drought Stress
Source: Int J Mol Sci. 2022 Apr 26;23(9):4769. doi: 10.3390/ijms23094769 (PMC9103986; doi:10.3390/ijms23094769)
Supplement: Supplementary file 1 [file ijms-23-04769-s001.zip › Supplementary materials/Supplementary tables.xlsx]

## Sheet: Table S1
Table S1. The characteristic and Subcellular localization of ZbNAC genes
Name	Gene ID	Gene Location	Strand	Protein (aa)	CDS (bp)	pI	Mw (kDa)	Subcellular localization
ZbNAC001	EVM0017657.1	Chr1:36505608..36512922	+	384	1155	5.04	96.6416	Nucleus
ZbNAC002	EVM0027331.1	Chr1:36683667..36685575	-	413	1242	5	104.779	Nucleus
ZbNAC003	EVM0026982.1	Chr1:62584114..62587286	-	613	1842	4.97	150.659	Nucleus
ZbNAC004	EVM0084869.1	Chr1:70187781..70189436	+	299	900	5.09	73.2237	Nucleus
ZbNAC005	EVM0087063.1	Chr2:29528982..29530029	+	285	858	5.12	70.8511	Nucleus
ZbNAC006	EVM0009290.1	Chr2:90650454..90651530	+	275	828	5.13	67.2548	Nucleus
ZbNAC007	EVM0079004.1	Chr3:14697553..14699696	+	346	1041	5.05	87.64	Nucleus
ZbNAC008	EVM0051726.1	Chr3:15095072..15096901	+	368	1107	5.08	91.6653	Nucleus
ZbNAC009	EVM0069136.1	Chr3:31720018..31723028	-	308	927	5.13	75.7048	Nucleus
ZbNAC010	EVM0075401.1	Chr3:57217312..57220204	+	307	924	5.13	75.4294	Nucleus
ZbNAC011	EVM0084182.1	Chr4:10813844..10815225	+	359	1080	5.08	89.8204	Nucleus
ZbNAC012	EVM0032533.1	Chr4:12789756..12793242	-	300	903	5.13	74.031	Chloroplast
ZbNAC013	EVM0084598.1	Chr4:14199257..14203834	-	302	909	5.13	74.5594	Chloroplast
ZbNAC014	EVM0074918.1	Chr4:51725725..51727515	+	365	1098	5.06	90.3775	Nucleus
ZbNAC015	EVM0086504.1	Chr4:74555294..74558112	-	550	1653	4.99	136.765	Chloroplast
ZbNAC016	EVM0033131.1	Chr5:47787280..47789349	-	321	966	5.09	79.8174	Peroxisome
ZbNAC017	EVM0012183.1	Chr6:29520544..29521775	+	330	993	5.13	81.9997	Nucleus
ZbNAC018	EVM0019116.1	Chr7:3024408..3025645	-	347	1044	5.07	85.4436	Nucleus
ZbNAC019	EVM0094592.1	Chr7:31315253..31316531	+	282	849	5.12	70.3456	Nucleus
ZbNAC020	EVM0043697.1	Chr7:81589834..81594131	-	395	1188	5.05	97.1724	Golgi
ZbNAC021	EVM0041464.1	Chr7:83552663..83553907	-	271	816	5.12	66.4522	Nucleus
ZbNAC022	EVM0015583.1	Chr8:11925970..11927013	-	218	657	5.18	54.1231	Nucleus
ZbNAC023	EVM0079332.1	Chr8:11938739..11940093	-	295	888	5.12	73.8083	Nucleus
ZbNAC024	EVM0035026.1	Chr8:17568678..17579894	+	420	1263	5.03	105.303	Nucleus
ZbNAC025	EVM0054262.1	Chr8:17585524..17586608	+	234	705	5.17	57.9012	Nucleus
ZbNAC026	EVM0017175.1	Chr8:17637228..17638929	-	376	1131	5.06	93.7714	Nucleus
ZbNAC027	EVM0027433.1	Chr8:17640606..17641973	-	216	651	5.19	53.4843	Nucleus
ZbNAC028	EVM0007963.1	Chr:17643767..17645172	-	347	1044	5.1	85.9976	Nucleus
ZbNAC029	EVM0044065.1	Chr:17667606..17670390	-	740	2223	4.9	186.267	Nucleus
ZbNAC030	EVM0040420.1	Chr8:17672912..17681800	-	542	1629	4.97	136.926	Nucleus
ZbNAC031	EVM0008986.1	Chr8:25044396..25046004	+	336	1011	5.08	83.5365	Nucleus
ZbNAC032	EVM0053156.1	Chr8:53663831..53666578	+	584	1755	5	144.02	Nucleus
ZbNAC033	EVM0020048.1	Chr8:90518558..90519786	+	353	1062	5.08	88.5487	Nucleus
ZbNAC034	EVM0063677.1	Chr9:61028197..61035947	-	264	795	5.12	65.136	Nucleus
ZbNAC035	EVM0030805.1	Chr9:72472371..72475686	-	630	1893	4.97	158.398	Nucleus
ZbNAC036	EVM0020366.1	Chr9:73885103..73888629	+	768	2307	4.92	193.359	Nucleus
ZbNAC037	EVM0093654.1	Chr9:77903825..77905436	-	397	1194	5.05	98.4801	Nucleus
ZbNAC038	EVM0072347.1	Chr10:13439945..13443229	-	330	993	5.08	81.781	Peroxisome
ZbNAC039	EVM0049083.1	Chr10:21412178..21413902	+	334	1005	5.1	83.9826	Nucleus
ZbNAC040	EVM0065383.2	Chr10:24336308..24340272	+	339	1020	5.08	84.6611	Peroxisome
ZbNAC041	EVM0085905.1	Chr11:80541122..80545878	-	596	1791	4.98	148.738	Plasma memberane
ZbNAC042	EVM0000325.1	Chr11：85157532..85158998	-	357	1074	5.06	89.134	cytoplasm
ZbNAC043	EVM0078702.1	Chr13:30392336..30395837	-	554	1665	4.99	136.937	Chloroplast
ZbNAC044	EVM0069977.1	Chr14:28942242..28944727	+	349	1050	5.08	87.2635	Nucleus
ZbNAC045	EVM0076485.1	Chr14:78207330..78211003	-	561	1686	4.99	138.103	Chloroplast
ZbNAC046	EVM0019424.1	Chr15:15469471..15471010	+	343	1032	5.07	85.4415	Nucleus
ZbNAC047	EVM0008555.2	Chr15:15555578..15557504	+	375	1128	5.05	93.8089	Nucleus
ZbNAC048	EVM0089901.1	Chr16:36184280..36186099	-	295	888	5.11	72.5769	Nucleus
ZbNAC049	EVM0064536.1	Chr16:37375305..37378012	+	413	1242	5.07	101.488	Nucleus
ZbNAC050	EVM0061712.1	Chr16:38076445..38081023	-	440	1323	5.06	108.389	Nucleus
ZbNAC051	EVM0019619.1	Chr16:67920369..67924762	-	291	876	5.13	70.5243	Nucleus
ZbNAC052	EVM0076350.1	Chr17:36913340..36916049	-	248	747	5.17	61.0606	Nucleus
ZbNAC053	EVM0086455.1	Chr18:473216..474769	+	253	762	5.17	62.0544	Nucleus
ZbNAC054	EVM0037805.1	Chr19:51695361..51697661	+	263	792	5.15	64.8981	Nucleus
ZbNAC055	EVM0054076.1	Chr19:51789949..51791289	-	337	1014	5.06	84.5592	Nucleus
ZbNAC056	EVM0026449.1	Chr20:15384274..15388844	+	330	993	5.10	82.7774	Nucleus
ZbNAC057	EVM0062464.1	Chr21:44835877..44837471	+	303	912	5.08	74.3292	Nucleus
ZbNAC058	EVM0075668.1	Chr21:62843418..62846879	+	615	1848	4.97	151.244	Nucleus
ZbNAC059	EVM0002896.1	Chr22：29231669..29233042	-	252	759	5.17	62.0394	Nucleus
ZbNAC060	EVM0096681.1	Chr23:35763059..35766442	+	296	891	5.15	72.4229	Chloroplast
ZbNAC061	EVM0014302.1	Chr24:14836463..14838264	+	283	852	5.11	70.3367	Nucleus
ZbNAC062	EVM0012589.1	Chr24:16063471..16065252	+	288	867	5.11	71.3968	Nucleus
ZbNAC063	EVM0076476.1	Chr24:44344121..44348172	+	436	1311	5.06	107.279	Chloroplast
ZbNAC064	EVM0023652.1	Chr26:13878341..13881980	+	373	1122	5.08	92.5029	Nucleus
ZbNAC065	EVM0006021.1	Chr26:21259718..21260960	+	343	1032	5.07	85.5034	Nucleus
ZbNAC066	EVM0032989.1	Chr26:24240194..24243245	-	300	903	5.14	73.5719	cytoplasm
ZbNAC067	EVM0096301.1	Chr26:28199640..28202383	+	391	1176	5.07	96.8556	Nucleus
ZbNAC068	EVM0079753.1	Chr26:34694285..34698944	-	618	1857	4.98	152.093	Chloroplast
ZbNAC069	EVM0093801.1	Chr26:45040340..45044950	-	618	1857	4.98	152.015	Chloroplast
ZbNAC070	EVM0002737.1	Chr26：45234653..45239223	-	615	1848	4.97	151.398	Nucleus
ZbNAC071	EVM0080225.1	Chr27:46162445..46165067	-	535	930	5.14	75.8016	Chloroplast
ZbNAC072	EVM0009771.1	Chr27:59726020..59728079	+	356	1071	5.04	90.2234	Nucleus
ZbNAC073	EVM0050563.1	Chr27:59827447..59829261	-	308	927	5.09	77.4281	Nucleus
ZbNAC074	EVM0059106.1	Chr27:59845784..59847024	-	349	1050	5.04	88.4484	Nucleus
ZbNAC075	EVM0058658.1	Chr28:4774401..4775442	-	279	840	5.13	68.8726	Nucleus
ZbNAC076	EVM0010164.1	Chr28:20801052..20805168	-	427	1284	5.04	103.697	Chloroplast
ZbNAC077	EVM0084393.1	Chr29:17155325..17157648	-	371	1116	5.09	91.3366	cytoplasm
ZbNAC078	EVM0096477.1	Chr31:62536840..62538506	-	376	1131	5.02	96.3645	Nucleus
ZbNAC079	EVM0088832.1	Chr32:21650150..21651373	+	338	1017	5.07	84.5777	Nucleus
ZbNAC080	EVM0049931.1	Chr32:54754027..54756054	-	533	1602	4.98	133.027	Nucleus
ZbNAC081	EVM0078969.1	Chr33:40586637..40588236	+	334	1005	5.08	83.9329	Nucleus
ZbNAC082	EVM0028885.1	Chr34:43752230..43756374	+	394	1185	5.06	97.3109	Chloroplast
ZbNAC083	EVM0062417.1	Chr36:2126785..2130353	-	339	1020	5.08	84.6952	Peroxisome
ZbNAC084	EVM0058826.1	Chr37:771429..774024	+	337	1014	5.08	83.6257	Nucleus
ZbNAC085	EVM0075706.1	Chr38:44490711..44492004	-	354	1065	5.05	88.1262	Nucleus
ZbNAC086	EVM0092304.1	Chr42:49905864..49906822	+	238	717	5.18	59.2164	Nucleus
ZbNAC087	EVM0057304.1	Chr44:7822781..7825848	+	382	1149	5.08	94.6602	Nucleus
ZbNAC088	EVM0051845.1	Chr44:8184072..8188281	+	275	828	5.14	68.616	Plasma memberane
ZbNAC089	EVM0070020.1	Chr44:11118805..11121754	-	300	903	5.13	73.3858	Nucleus
ZbNAC090	EVM0018584.1	Chr46:2992380..2993540	-	254	765	5.16	62.6323	Nucleus
ZbNAC091	EVM0050886.1	Chr48:33865492..33867868	-	611	1836	4.99	150.967	Nucleus
ZbNAC092	EVM0025982.1	Chr49:10089190..10091120	-	342	1029	5.08	85.1421	Nucleus
ZbNAC093	EVM0053599.1	Chr50:30093557..30094611	+	192	579	5.24	48.1899	cytoplasm
ZbNAC094	EVM0085372.1	Chr50:32261537..32262805	+	271	816	5.13	66.9746	Nucleus
ZbNAC095	EVM0073489.1	Chr53:16031181..16034996	-	369	1110	5.06	90.6658	Nucleus
ZbNAC096	EVM0045526.1	Chr56:5569843..5571329	-	345	1038	5.08	85.822	Nucleus
ZbNAC097	EVM0011475.1	Chr57:10916982..10920779	+	640	1923	4.98	158.112	Plasma memberane
ZbNAC098	EVM0000099.1	Chr59：6649280..6652527	+	351	1056	5.09	85.1344	Nucleus
ZbNAC099	EVM0096971.1	Chr59:7136685..7140912	+	427	1284	5.04	103.82	Chloroplast
ZbNAC100	EVM0041758.1	Chr59:7143483..7147073	+	539	1620	5	133.22	Chloroplast
ZbNAC101	EVM0031221.1	Chr59:13277887..13279762	-	322	969	5.1	80.4407	Nucleus
ZbNAC102	EVM0004679.1	Chr59：15661699..15663055	-	220	663	5.19	54.7457	Nucleus
ZbNAC103	EVM0002289.1	Chr64：3141397..3142688	-	368	1107	5.08	92.0135	Nucleus
ZbNAC104	EVM0088479.1	Chr64:18571315..18576652	-	315	948	5.14	78.6248	cytoplasm
ZbNAC105	EVM0061494.1	Chr64:18616601..18618606	-	475	1428	4.99	120.352	Chloroplast
ZbNAC106	EVM0021629.1	Chr64:23871009..23872555	-	398	1197	5.05	98.9939	Nucleus
ZbNAC107	EVM0094365.1	Chr64:24090591..24093869	-	634	1905	4.97	156.202	Nucleus
ZbNAC108	EVM0006654.1	Chr64:24576275..24579565	+	584	1755	4.99	144.688	Nucleus
ZbNAC109	EVM0080807.1	Chr66:14142183..14144374	-	324	975	5.12	79.5091	Nucleus
Note: The signs “+” and “−“ signify sense and anti-sense transcription respectively.

## Sheet: Table S2
Table S2. The homologous AtNAC genes of ten hub genes
Gene ID	Gene name	Homologous genes	Group
EVM0079004.1	ZbNAC007	AtNAC029(NAP)	III
EVM0012183.1	ZbNAC017	AtNAC059	III
EVM0019116.1	ZbNAC018	AtNAC094	III
EVM0078702.1	ZbNAC043	AtNAC020	IV
EVM0008555.2	ZbNAC047	AtNAC072(RD26)	III
EVM0009771.1	ZbNAC072	AtNAC029(NAP)	III
EVM0088832.1	ZbNAC079	AtNAC072(RD26)	III
EVM0057304.1	ZbNAC087	AtNAC023	III
EVM0041758.1	ZbNAC100	AtNAC020	IV
EVM0006654.1	ZbNAC108	AtNAC014	III

## Sheet: Table S3
Table S3. GO enrichement of proteins in string network.
#GO_classify1	GO term	term description	observed gene count	background gene count	strength	false discovery rate	matching proteins in your network (IDs)	matching proteins in your network (labels)
Molecular function	GO:0004864	Protein phosphatase inhibitor activity	9	19	2.45	4.35e-16	3702.AT1G01360.1,3702.AT2G38310.1,3702.AT2G40330.1,3702.AT4G01026.1,3702.AT4G17870.1,3702.AT4G18620.1,3702.AT4G27920.1,3702.AT5G05440.1,3702.AT5G53160.2	RCAR1,PYL4,PYL6,PYL7,PYR1,PYL13,PYL10,PYL5,RCAR3
Molecular function	GO:0010427	Abscisic acid binding	9	18	2.47	4.35e-16	3702.AT1G01360.1,3702.AT2G38310.1,3702.AT2G40330.1,3702.AT4G01026.1,3702.AT4G17870.1,3702.AT4G18620.1,3702.AT4G27920.1,3702.AT5G05440.1,3702.AT5G53160.2	RCAR1,PYL4,PYL6,PYL7,PYR1,PYL13,PYL10,PYL5,RCAR3
Molecular function	GO:0042803	Protein homodimerization activity	9	187	1.46	5.67e-09	3702.AT1G01360.1,3702.AT1G69600.1,3702.AT2G38310.1,3702.AT2G40330.1,3702.AT4G01026.1,3702.AT4G17870.1,3702.AT4G18620.1,3702.AT4G27920.1,3702.AT5G53160.2	RCAR1,ZFHD1,PYL4,PYL6,PYL7,PYR1,PYL13,PYL10,RCAR3
Molecular function	GO:0042802	Identical protein binding	10	322	1.27	2.43e-08	3702.AT1G01360.1,3702.AT1G69600.1,3702.AT2G38310.1,3702.AT2G40330.1,3702.AT4G01026.1,3702.AT4G17870.1,3702.AT4G18620.1,3702.AT4G27920.1,3702.AT4G33950.1,3702.AT5G53160.2	RCAR1,ZFHD1,PYL4,PYL6,PYL7,PYR1,PYL13,PYL10,OST1,RCAR3
Molecular function	GO:0038023	Signaling receptor activity	9	231	1.37	2.98e-08	3702.AT1G01360.1,3702.AT2G38310.1,3702.AT2G40330.1,3702.AT4G01026.1,3702.AT4G17870.1,3702.AT4G18620.1,3702.AT4G27920.1,3702.AT5G05440.1,3702.AT5G53160.2	RCAR1,PYL4,PYL6,PYL7,PYR1,PYL13,PYL10,PYL5,RCAR3
Molecular function	GO:0098772	Molecular function regulator	16	1844	0.71	2.87e-06	3702.AT1G01360.1,3702.AT1G25540.1,3702.AT1G33060.2,3702.AT1G49560.1,3702.AT1G64620.1,3702.AT1G69490.1,3702.AT1G69600.1,3702.AT2G38310.1,3702.AT2G40330.1,3702.AT4G01026.1,3702.AT4G17870.1,3702.AT4G18620.1,3702.AT4G27920.1,3702.AT5G05440.1,3702.AT5G39820.1,3702.AT5G53160.2	RCAR1,PFT1,NAC014,AT1G49560,AT1G64620,NAP,ZFHD1,PYL4,PYL6,PYL7,PYR1,PYL13,PYL10,PYL5,NAC094,RCAR3
Molecular function	GO:0036094	Small molecule binding	16	2687	0.55	0.0004	3702.AT1G01360.1,3702.AT2G38310.1,3702.AT2G40330.1,3702.AT2G47250.1,3702.AT3G50500.2,3702.AT3G62310.1,3702.AT4G01026.1,3702.AT4G17870.1,3702.AT4G18620.1,3702.AT4G27920.1,3702.AT4G33950.1,3702.AT4G40010.1,3702.AT5G05440.1,3702.AT5G53160.2,3702.AT5G54910.1,3702.AT5G66880.1	RCAR1,PYL4,PYL6,AT2G47250,SNRK2.2,AT3G62310,PYL7,PYR1,PYL13,PYL10,OST1,SNRK2.7,PYL5,RCAR3,AT5G54910,SNRK2.3
Molecular function	GO:0043168	Anion binding	16	2682	0.55	0.0004	3702.AT1G01360.1,3702.AT2G38310.1,3702.AT2G40330.1,3702.AT2G47250.1,3702.AT3G50500.2,3702.AT3G62310.1,3702.AT4G01026.1,3702.AT4G17870.1,3702.AT4G18620.1,3702.AT4G27920.1,3702.AT4G33950.1,3702.AT4G40010.1,3702.AT5G05440.1,3702.AT5G53160.2,3702.AT5G54910.1,3702.AT5G66880.1	RCAR1,PYL4,PYL6,AT2G47250,SNRK2.2,AT3G62310,PYL7,PYR1,PYL13,PYL10,OST1,SNRK2.7,PYL5,RCAR3,AT5G54910,SNRK2.3
Molecular function	GO:0005488	Binding	28	8453	0.3	0.0023	3702.AT1G01360.1,3702.AT1G25540.1,3702.AT1G31660.1,3702.AT1G33060.2,3702.AT1G49560.1,3702.AT1G63980.1,3702.AT1G64620.1,3702.AT1G69490.1,3702.AT1G69600.1,3702.AT2G38310.1,3702.AT2G40330.1,3702.AT2G47250.1,3702.AT3G50500.2,3702.AT3G62310.1,3702.AT4G01026.1,3702.AT4G17870.1,3702.AT4G18620.1,3702.AT4G27410.3,3702.AT4G27920.1,3702.AT4G33950.1,3702.AT4G38580.1,3702.AT4G40010.1,3702.AT5G05440.1,3702.AT5…	RCAR1,PFT1,AT1G31660,NAC014,AT1G49560,AT1G63980,AT1G64620,NAP,ZFHD1,PYL4,PYL6,AT2G47250,SNRK2.2,AT3G62310,PYL7,PYR1,PYL13,RD26,PYL10,OST1,FP6,SNRK2.7,PYL5,NAC094,RCAR3,AT5G54910,HAI1,SNRK2.3
Molecular function	GO:0043167	Ion binding	20	5185	0.36	0.0102	3702.AT1G01360.1,3702.AT1G64620.1,3702.AT1G69600.1,3702.AT2G38310.1,3702.AT2G40330.1,3702.AT2G47250.1,3702.AT3G50500.2,3702.AT3G62310.1,3702.AT4G01026.1,3702.AT4G17870.1,3702.AT4G18620.1,3702.AT4G27920.1,3702.AT4G33950.1,3702.AT4G38580.1,3702.AT4G40010.1,3702.AT5G05440.1,3702.AT5G53160.2,3702.AT5G54910.1,3702.AT5G59220.1,3702.AT5G66880.1	RCAR1,AT1G64620,ZFHD1,PYL4,PYL6,AT2G47250,SNRK2.2,AT3G62310,PYL7,PYR1,PYL13,PYL10,OST1,FP6,SNRK2.7,PYL5,RCAR3,AT5G54910,HAI1,SNRK2.3
Molecular function	GO:0003724	RNA helicase activity	3	90	1.3	0.0432	3702.AT2G47250.1,3702.AT3G62310.1,3702.AT5G54910.1	AT2G47250,AT3G62310,AT5G54910
Biological process	GO:0080163	Regulation of protein serine/threonine phosphatase activity	9	14	2.58	1.7e-16	3702.AT1G01360.1,3702.AT2G38310.1,3702.AT2G40330.1,3702.AT4G01026.1,3702.AT4G17870.1,3702.AT4G18620.1,3702.AT4G27920.1,3702.AT5G05440.1,3702.AT5G53160.2	RCAR1,PYL4,PYL6,PYL7,PYR1,PYL13,PYL10,PYL5,RCAR3
Biological process	GO:0009738	Abscisic acid-activated signaling pathway	12	208	1.54	6.66e-13	3702.AT1G01360.1,3702.AT2G38310.1,3702.AT2G40330.1,3702.AT3G50500.2,3702.AT4G01026.1,3702.AT4G17870.1,3702.AT4G18620.1,3702.AT4G27920.1,3702.AT4G33950.1,3702.AT5G05440.1,3702.AT5G53160.2,3702.AT5G66880.1	RCAR1,PYL4,PYL6,SNRK2.2,PYL7,PYR1,PYL13,PYL10,OST1,PYL5,RCAR3,SNRK2.3
Biological process	GO:0009737	Response to abscisic acid	13	501	1.19	4.4e-10	3702.AT1G01360.1,3702.AT2G38310.1,3702.AT2G40330.1,3702.AT3G50500.2,3702.AT4G01026.1,3702.AT4G17870.1,3702.AT4G18620.1,3702.AT4G27920.1,3702.AT4G33950.1,3702.AT5G05440.1,3702.AT5G53160.2,3702.AT5G59220.1,3702.AT5G66880.1	RCAR1,PYL4,PYL6,SNRK2.2,PYL7,PYR1,PYL13,PYL10,OST1,PYL5,RCAR3,HAI1,SNRK2.3
Biological process	GO:1901701	Cellular response to oxygen-containing compound	13	599	1.11	3e-09	3702.AT1G01360.1,3702.AT1G25540.1,3702.AT2G38310.1,3702.AT2G40330.1,3702.AT3G50500.2,3702.AT4G01026.1,3702.AT4G17870.1,3702.AT4G18620.1,3702.AT4G27920.1,3702.AT4G33950.1,3702.AT5G05440.1,3702.AT5G53160.2,3702.AT5G66880.1	RCAR1,PFT1,PYL4,PYL6,SNRK2.2,PYL7,PYR1,PYL13,PYL10,OST1,PYL5,RCAR3,SNRK2.3
Biological process	GO:0009755	Hormone-mediated signaling pathway	13	803	0.98	8.27e-08	3702.AT1G01360.1,3702.AT1G25540.1,3702.AT2G38310.1,3702.AT2G40330.1,3702.AT3G50500.2,3702.AT4G01026.1,3702.AT4G17870.1,3702.AT4G18620.1,3702.AT4G27920.1,3702.AT4G33950.1,3702.AT5G05440.1,3702.AT5G53160.2,3702.AT5G66880.1	RCAR1,PFT1,PYL4,PYL6,SNRK2.2,PYL7,PYR1,PYL13,PYL10,OST1,PYL5,RCAR3,SNRK2.3
Biological process	GO:1901700	Response to oxygen-containing compound	16	1414	0.83	9.18e-08	3702.AT1G01360.1,3702.AT1G25540.1,3702.AT1G69600.1,3702.AT2G38310.1,3702.AT2G40330.1,3702.AT3G50500.2,3702.AT4G01026.1,3702.AT4G17870.1,3702.AT4G18620.1,3702.AT4G27920.1,3702.AT4G33950.1,3702.AT5G05440.1,3702.AT5G45890.1,3702.AT5G53160.2,3702.AT5G59220.1,3702.AT5G66880.1	RCAR1,PFT1,ZFHD1,PYL4,PYL6,SNRK2.2,PYL7,PYR1,PYL13,PYL10,OST1,PYL5,SAG12,RCAR3,HAI1,SNRK2.3
Biological process	GO:0009725	Response to hormone	15	1329	0.83	3.46e-07	3702.AT1G01360.1,3702.AT1G25540.1,3702.AT2G38310.1,3702.AT2G40330.1,3702.AT3G50500.2,3702.AT4G01026.1,3702.AT4G17870.1,3702.AT4G18620.1,3702.AT4G27920.1,3702.AT4G33950.1,3702.AT5G05440.1,3702.AT5G45890.1,3702.AT5G53160.2,3702.AT5G59220.1,3702.AT5G66880.1	RCAR1,PFT1,PYL4,PYL6,SNRK2.2,PYL7,PYR1,PYL13,PYL10,OST1,PYL5,SAG12,RCAR3,HAI1,SNRK2.3
Biological process	GO:0050794	Regulation of cellular process	24	4214	0.53	9.57e-07	3702.AT1G01360.1,3702.AT1G25540.1,3702.AT1G33060.2,3702.AT1G49560.1,3702.AT1G63980.1,3702.AT1G64620.1,3702.AT1G69490.1,3702.AT1G69600.1,3702.AT1G79330.1,3702.AT2G38310.1,3702.AT2G40330.1,3702.AT3G50500.2,3702.AT4G01026.1,3702.AT4G17870.1,3702.AT4G18620.1,3702.AT4G27410.3,3702.AT4G27920.1,3702.AT4G33950.1,3702.AT4G40010.1,3702.AT5G05440.1,3702.AT5G39820.1,3702.AT5G53160.2,3702.AT5G59220.1,3702.AT5…	RCAR1,PFT1,NAC014,AT1G49560,AT1G63980,AT1G64620,NAP,ZFHD1,MC5,PYL4,PYL6,SNRK2.2,PYL7,PYR1,PYL13,RD26,PYL10,OST1,SNRK2.7,PYL5,NAC094,RCAR3,HAI1,SNRK2.3
Biological process	GO:0065009	Regulation of molecular function	17	1969	0.71	1.08e-06	3702.AT1G01360.1,3702.AT1G25540.1,3702.AT1G33060.2,3702.AT1G49560.1,3702.AT1G64620.1,3702.AT1G69490.1,3702.AT1G69600.1,3702.AT2G38310.1,3702.AT2G40330.1,3702.AT4G01026.1,3702.AT4G17870.1,3702.AT4G18620.1,3702.AT4G27920.1,3702.AT4G33950.1,3702.AT5G05440.1,3702.AT5G39820.1,3702.AT5G53160.2	RCAR1,PFT1,NAC014,AT1G49560,AT1G64620,NAP,ZFHD1,PYL4,PYL6,PYL7,PYR1,PYL13,PYL10,OST1,PYL5,NAC094,RCAR3
Biological process	GO:0031323	Regulation of cellular metabolic process	18	2661	0.61	1.25e-05	3702.AT1G01360.1,3702.AT1G25540.1,3702.AT1G33060.2,3702.AT1G49560.1,3702.AT1G64620.1,3702.AT1G69490.1,3702.AT1G69600.1,3702.AT2G38310.1,3702.AT2G40330.1,3702.AT4G01026.1,3702.AT4G17870.1,3702.AT4G18620.1,3702.AT4G27410.3,3702.AT4G27920.1,3702.AT4G33950.1,3702.AT5G05440.1,3702.AT5G39820.1,3702.AT5G53160.2	RCAR1,PFT1,NAC014,AT1G49560,AT1G64620,NAP,ZFHD1,PYL4,PYL6,PYL7,PYR1,PYL13,RD26,PYL10,OST1,PYL5,NAC094,RCAR3
Biological process	GO:0048523	Negative regulation of cellular process	10	669	0.95	1.51e-05	3702.AT1G01360.1,3702.AT2G38310.1,3702.AT2G40330.1,3702.AT4G01026.1,3702.AT4G17870.1,3702.AT4G18620.1,3702.AT4G27920.1,3702.AT5G05440.1,3702.AT5G53160.2,3702.AT5G59220.1	RCAR1,PYL4,PYL6,PYL7,PYR1,PYL13,PYL10,PYL5,RCAR3,HAI1
Biological process	GO:0007165	Signal transduction	14	1610	0.71	2.37e-05	3702.AT1G01360.1,3702.AT1G25540.1,3702.AT2G38310.1,3702.AT2G40330.1,3702.AT3G50500.2,3702.AT4G01026.1,3702.AT4G17870.1,3702.AT4G18620.1,3702.AT4G27920.1,3702.AT4G33950.1,3702.AT4G40010.1,3702.AT5G05440.1,3702.AT5G53160.2,3702.AT5G66880.1	RCAR1,PFT1,PYL4,PYL6,SNRK2.2,PYL7,PYR1,PYL13,PYL10,OST1,SNRK2.7,PYL5,RCAR3,SNRK2.3
Biological process	GO:0051171	Regulation of nitrogen compound metabolic process	17	2484	0.61	2.47e-05	3702.AT1G01360.1,3702.AT1G25540.1,3702.AT1G33060.2,3702.AT1G49560.1,3702.AT1G64620.1,3702.AT1G69490.1,3702.AT1G69600.1,3702.AT2G38310.1,3702.AT2G40330.1,3702.AT4G01026.1,3702.AT4G17870.1,3702.AT4G18620.1,3702.AT4G27410.3,3702.AT4G27920.1,3702.AT5G05440.1,3702.AT5G39820.1,3702.AT5G53160.2	RCAR1,PFT1,NAC014,AT1G49560,AT1G64620,NAP,ZFHD1,PYL4,PYL6,PYL7,PYR1,PYL13,RD26,PYL10,PYL5,NAC094,RCAR3
Biological process	GO:0080090	Regulation of primary metabolic process	17	2541	0.6	3.28e-05	3702.AT1G01360.1,3702.AT1G25540.1,3702.AT1G33060.2,3702.AT1G49560.1,3702.AT1G64620.1,3702.AT1G69490.1,3702.AT1G69600.1,3702.AT2G38310.1,3702.AT2G40330.1,3702.AT4G01026.1,3702.AT4G17870.1,3702.AT4G18620.1,3702.AT4G27410.3,3702.AT4G27920.1,3702.AT5G05440.1,3702.AT5G39820.1,3702.AT5G53160.2	RCAR1,PFT1,NAC014,AT1G49560,AT1G64620,NAP,ZFHD1,PYL4,PYL6,PYL7,PYR1,PYL13,RD26,PYL10,PYL5,NAC094,RCAR3
Biological process	GO:0060255	Regulation of macromolecule metabolic process	17	2675	0.58	6.17e-05	3702.AT1G01360.1,3702.AT1G25540.1,3702.AT1G33060.2,3702.AT1G49560.1,3702.AT1G64620.1,3702.AT1G69490.1,3702.AT1G69600.1,3702.AT2G38310.1,3702.AT2G40330.1,3702.AT4G01026.1,3702.AT4G17870.1,3702.AT4G18620.1,3702.AT4G27410.3,3702.AT4G27920.1,3702.AT5G05440.1,3702.AT5G39820.1,3702.AT5G53160.2	RCAR1,PFT1,NAC014,AT1G49560,AT1G64620,NAP,ZFHD1,PYL4,PYL6,PYL7,PYR1,PYL13,RD26,PYL10,PYL5,NAC094,RCAR3
Biological process	GO:0051716	Cellular response to stimulus	15	2640	0.53	0.0012	3702.AT1G01360.1,3702.AT1G25540.1,3702.AT2G38310.1,3702.AT2G40330.1,3702.AT3G50500.2,3702.AT4G01026.1,3702.AT4G17870.1,3702.AT4G18620.1,3702.AT4G27920.1,3702.AT4G33950.1,3702.AT4G40010.1,3702.AT5G05440.1,3702.AT5G45890.1,3702.AT5G53160.2,3702.AT5G66880.1	RCAR1,PFT1,PYL4,PYL6,SNRK2.2,PYL7,PYR1,PYL13,PYL10,OST1,SNRK2.7,PYL5,SAG12,RCAR3,SNRK2.3
Biological process	GO:0007568	Aging	4	118	1.31	0.004	3702.AT1G69490.1,3702.AT2G29350.1,3702.AT5G45890.1,3702.AT5G59220.1	NAP,SAG13,SAG12,HAI1
Biological process	GO:0050896	Response to stimulus	19	5174	0.34	0.0278	3702.AT1G01360.1,3702.AT1G25540.1,3702.AT1G69600.1,3702.AT2G29350.1,3702.AT2G38310.1,3702.AT2G40330.1,3702.AT3G50500.2,3702.AT4G01026.1,3702.AT4G17870.1,3702.AT4G18620.1,3702.AT4G27920.1,3702.AT4G33950.1,3702.AT4G38580.1,3702.AT4G40010.1,3702.AT5G05440.1,3702.AT5G45890.1,3702.AT5G53160.2,3702.AT5G59220.1,3702.AT5G66880.1	RCAR1,PFT1,ZFHD1,SAG13,PYL4,PYL6,SNRK2.2,PYL7,PYR1,PYL13,PYL10,OST1,FP6,SNRK2.7,PYL5,SAG12,RCAR3,HAI1,SNRK2.3
Biological process	GO:0010150	Leaf senescence	3	97	1.27	0.0466	3702.AT1G69490.1,3702.AT5G45890.1,3702.AT5G59220.1	NAP,SAG12,HAI1
Cell component	GO:0005634	Nucleus	28	4669	0.55	2.89e-08	3702.AT1G01360.1,3702.AT1G25540.1,3702.AT1G31660.1,3702.AT1G33060.2,3702.AT1G49560.1,3702.AT1G63980.1,3702.AT1G64620.1,3702.AT1G69490.1,3702.AT1G69600.1,3702.AT2G38310.1,3702.AT2G40330.1,3702.AT2G47250.1,3702.AT3G50500.2,3702.AT3G62310.1,3702.AT4G01026.1,3702.AT4G17870.1,3702.AT4G18620.1,3702.AT4G27410.3,3702.AT4G27920.1,3702.AT4G33950.1,3702.AT4G38580.1,3702.AT4G40010.1,3702.AT5G05440.1,3702.AT5…	RCAR1,PFT1,AT1G31660,NAC014,AT1G49560,AT1G63980,AT1G64620,NAP,ZFHD1,PYL4,PYL6,AT2G47250,SNRK2.2,AT3G62310,PYL7,PYR1,PYL13,RD26,PYL10,OST1,FP6,SNRK2.7,PYL5,NAC094,RCAR3,AT5G54910,HAI1,SNRK2.3
Cell component	GO:0043231	Intracellular membrane-bounded organelle	31	9376	0.29	0.0019	3702.AT1G01360.1,3702.AT1G25540.1,3702.AT1G31660.1,3702.AT1G33060.2,3702.AT1G49560.1,3702.AT1G63980.1,3702.AT1G64620.1,3702.AT1G69490.1,3702.AT1G69600.1,3702.AT1G79330.1,3702.AT2G29350.1,3702.AT2G38310.1,3702.AT2G40330.1,3702.AT2G47250.1,3702.AT3G50500.2,3702.AT3G62310.1,3702.AT4G01026.1,3702.AT4G17870.1,3702.AT4G18620.1,3702.AT4G27410.3,3702.AT4G27920.1,3702.AT4G33950.1,3702.AT4G38580.1,3702.AT4…	RCAR1,PFT1,AT1G31660,NAC014,AT1G49560,AT1G63980,AT1G64620,NAP,ZFHD1,MC5,SAG13,PYL4,PYL6,AT2G47250,SNRK2.2,AT3G62310,PYL7,PYR1,PYL13,RD26,PYL10,OST1,FP6,SNRK2.7,PYL5,NAC094,SAG12,RCAR3,AT5G54910,HAI1,SNRK2.3

## Sheet: Table S4
Table S4. KEGG enrichement of proteins in string network.
#Term ID	Term description	Observed gene count	Background gene count	Strength	False discovery rate	Matching proteins in your network (IDs)
ath04016	MAPK signaling pathway - plant	14	134	1.79	2.6e-19	3702.AT1G01360.1,3702.AT2G38310.1,3702.AT2G40330.1,3702.AT3G50500.2,3702.AT4G01026.1,3702.AT4G17870.1,3702.AT4G18620.1,3702.AT4G27920.1,3702.AT4G33950.1,3702.AT4G40010.1,3702.AT5G05440.1,3702.AT5G53160.2,3702.AT5G59220.1,3702.AT5G66880.1
ath04075	Plant hormone signal transduction	14	286	1.46	3.01e-15	3702.AT1G01360.1,3702.AT2G38310.1,3702.AT2G40330.1,3702.AT3G50500.2,3702.AT4G01026.1,3702.AT4G17870.1,3702.AT4G18620.1,3702.AT4G27920.1,3702.AT4G33950.1,3702.AT4G40010.1,3702.AT5G05440.1,3702.AT5G53160.2,3702.AT5G59220.1,3702.AT5G66880.1

## Sheet: Table S5
Table S5. Primers for real-time quantitative PCR
Gene ID	Gene name	Sense Primer	Tm1 (oC)	Antisense Primer	Tm2 (oC)
EVM0079004	ZbNAC007	CAAAGAAATTCACCACTTC	47.2	AATAAACAAAAAACCCCGA	52.8
EVM0012183	ZbNAC017	TTTTTGATGGTTCTTTTTC	47.7	CAGTAGCCCTATTTGTTCT	46.8
EVM0019116	ZbNAC018	AAGTTGGTCCTCCGAAAGG	56.5	AGCGAAGGCGGTATGTGTC	58.3
EVM0078702	ZbNAC043	GGTTCCGATTTCACCCCAC	59.6	CGTCCTCGATCCATTTCCA	58.7
EVM0008555	ZbNAC047	TCCAAAAGGCATCAAAACT	53	GCAAAACCCCATTAAAAAA	53.4
EVM0009771	ZbNAC072	ATCCGGGTATTGGAAGGCG	62	TTGAAGTTGCTGGGAGGGC	60.7
EVM0088832	ZbNAC079	GTCATCATTTTTCCCTGCC	54.9	CCAACTTTACGACCTTCAG	50.3
EVM0057304	ZbNAC087	TGACTTCTTGGAGTTGCGG	56.6	ATTGTTTGGCGTGTGGGAT	58.2
EVM0041758	ZbNAC100	ATGCGTATGTTCTGTGTAG	45.5	ATCAAGGTCATTTGTTTCA	47.6
EVM0006654	ZbNAC108	CTGGAAAGCTACGGGTAAG	52.7	ACAAGCGACAGAGGACAAA	53.4
